# Supplementary material for: The Phylogeographic and Spatiotemporal Spread of HCV in Pakistani Population
Source: PLoS One. 2016 Oct 20;11(10):e0164265. doi: 10.1371/journal.pone.0164265 (PMC5072696; doi:10.1371/journal.pone.0164265)
Supplement: S1 Table — (XLSX) [file pone.0164265.s001.xlsx]

## Sheet: Sheet1
Complete Genome sequences of HCV genotype 3a		Sr #	ACCESSION #	COUNTRY	DATE
		1	AF046866	AUSTRALIA	1998-02-04
		2	HQ912953	CHINA	2008-03-18
		3	KC844041	CHINA	2011
		4	GU814263	ITALY	2010-02-15
		5	JQ717258	INDIA	2011-02-14
		6	HQ738645	INDIA	2013-09-27
		7	GQ275355	INDIA	2003-10-01
		8	JN714194	INDIA	2011-06-11
		9	JQ717254	INDIA	2010-09-27
		10	JQ717255	INDIA	2010-12-10
		11	JQ717256	INDIA	2011-04-07
		12	JQ717257	INDIA	2011-03-03
		13	JQ717259	INDIA	2010-12-09
		14	JQ717260	INDIA	2008-09-24
		15	KF035123	INDIA	2012-08-20
		16	KF035124	INDIA	2012-08-20
		17	KF035125	INDIA	2012-08-20
		18	KF035126	INDIA	2012-08-20
		19	KF035127	INDIA	2012-08-20
		20	GU294484	PAKISTAN	2008-09-20
		21	JN588558	PAKISTAN	2009-12-01
		22	JX826592	RUSSIA	2008-05-07
		23	DQ437509	SWITZERLAND	2006-03-07
		24	JF735137	CANADA	2011-03-28
Complete genome sequences of HCV of genotype 1, 2, 3, 4, 5 and 6		Sr #	ACCESSION #	COUNTRY	DATE
		1	AF046866	AUSTRALIA	1998-02-04
		2	KC248197	CAMEROON	2012-11-30
		3	KC248198	CAMEROON	2012-11-30
		4	HQ537005	CYPRUS	2005-05-15
		5	HQ537009	CYPRUS	2006-02-13
		6	KC844041	CHINA	2011
		7	EF424625	CANADA	2007-02-06
		8	EF424626	CANADA	2007-02-06
		9	JF735114	CANADA	2011-03-28
		10	JF735115	CANADA	2011-03-28
		11	JF735119	CANADA	2011-03-28
		12	JF735120	CANADA	2011-03-28
		13	JF735121	CANADA	2011-03-28
		14	JF735122	CANADA	2011-03-28
		15	JF735123	CANADA	2011-03-28
		16	JF735124	CANADA	2011-03-28
		17	JF735125	CANADA	2011-03-28
		18	JF735128	CANADA	2011-03-28
		19	JF735137	CANADA	2011-03-28
		20	JF735138	CANADA	2011-03-28
		21	JX183550	CANADA	2012-06-15
		22	JX183558	CANADA	2012-06-15
		23	EF424627	CANADA	2007-02-06
		24	FJ462431	CANADA	2008-11-07
		25	FJ462432	CANADA	2008-11-07
		26	FJ462433	CANADA	2008-11-07
		27	FJ462435	CANADA	2008-11-07
		28	FJ462436	CANADA	2008-11-07
		29	FJ462437	CANADA	2008-11-07
		30	FJ462438	CANADA	2008-11-07
		31	FJ462439	CANADA	2008-11-07
		32	FJ462440	CANADA	2008-11-07
		33	FJ462441	CANADA	2008-11-07
		34	FJ839869	CANADA	2009-03-18
		35	FJ839870	CANADA	2009-03-18
		36	JF735111	CANADA	2011-03-28
		37	JF735113	CANADA	2011-03-28
		38	KC967476	DENMARK	2012-03-01
		39	KC967478	DENMARK	2012-03-01
		40	KC967479	DENMARK	2012-03-01
		41	KF693777	DENMARK	2013-09-22
		42	KF693778	DENMARK	2013-09-22
		43	KF693780	DENMARK	2013-09-22
		44	KF693781	DENMARK	2013-09-22
		45	KF693782	DENMARK	2013-09-22
		46	KF693783	DENMARK	2013-09-22
		47	HQ852457	DENMARK	2010-12-22
		48	JF343780	DENMARK	2011-02-14
		49	JF343781	DENMARK	2011-02-14
		50	JF343783	DENMARK	2011-02-14
		51	JF343785	DENMARK	2011-02-14
		52	JF343786	DENMARK	2011-02-14
		53	JF343787	DENMARK	2011-02-14
		54	JF343789	DENMARK	2011-02-14
		55	JN180458	DENMARK	2011-06-24
		56	AB795432	EGYPT	2012-02-01
		57	DQ988075	EGYPT	2006
		58	AJ851228	EQUATORIAL GUINEA	2004-10-21
		59	EU155378	GERMANY	2003
		60	HCU45476	GERMANY	1996-01-11
		61	DQ314806	HONG KONG	2005-12-02
		62	DQ480524	HONG KONG	2006-04-05
		63	GU814263	ITALY	2010-02-15
		64	JQ717258	INDIA	2011-02-14
		65	FJ407092	INDIA	2002-06-02
		66	AB661412	JAPAN	2011-08-04
		67	AB677533	JAPAN	2011-01-12
		68	AB795432	JAPAN	2012-02-01
		69	AB828700	JAPAN	1998-04-28
		70	AY746460	JAPAN	2004-09-10
		71	JX183554	LAOS	2012-06-15
		72	KC191671	MALAYSIA	2010
		73	GU294484	PAKISTAN	2008-09-20
		74	JN588558	PAKISTAN	2009-12-01
		75	FJ025854	PORTUGAL	2008-08-14
		76	KJ925149	SOUTH AFRICA	2014-05-27
		77	EU155345	SWITZERLAND	2002
		78	DQ437509	SWITZERLAND	2006-03-07
		79	EU155359	SWITZERLAND	2002
		80	FN666428	SPAIN	2002
		81	AM910652	SPAIN	2007-11-20
		82	AF356827	SINGAPORE	2001-03-07
		83	AF176573	RUSSIA	1999-08-09
		84	JX826592	RUSSIA	2008-05-07
		85	AF483269	TURKEY	2002-02-13
		86	DQ071885	TAIWAN	2005-05-23
		87	JX227952	UNITED KINGDOM	2012-06-20
		88	JX227953	UNITED KINGDOM	2012-06-20
		89	JX227954	UNITED KINGDOM	2012-06-20
		90	JX227955	UNITED KINGDOM	2012-06-20
		91	JX227958	UNITED KINGDOM	2012-06-20
		92	JX227959	UNITED KINGDOM	2012-06-20
		93	JX227961	UNITED KINGDOM	2012-06-20
		94	JX227962	UNITED KINGDOM	2012-06-20
		95	JX227963	UNITED KINGDOM	2012-06-20
		96	JX227964	UNITED KINGDOM	2012-06-20
		97	JX227966	UNITED KINGDOM	2012-06-20
		98	JX227970	UNITED KINGDOM	2012-06-20
		99	JX227977	UNITED KINGDOM	2012-06-20
		100	KC248194	UNITED KINGDOM	2012-11-30
		101	KC248195	UNITED KINGDOM	2012-11-30
		102	HM777359	VENEZEULA	2005-11-14
Sequences of NS5B genotype 1a for ML and Bayesian analysis		Sr #	ACCESSION #	COUNTRY	YEAR
		1	AB444477	Pakistan	2008
		2	HM167507	Pakistan	2010
		3	HM594941	Pakistan	2010
		4	HQ661846	Pakistan	2010
		5	HQ661847	Pakistan	2010
		6	HQ661848	Pakistan	2010
		7	HQ661849	Pakistan	2010
		8	HQ661850	Pakistan	2010
		9	HQ661851	Pakistan	2010
		10	HQ661852	Pakistan	2010
		11	HQ661853	Pakistan	2010
		12	HQ661854	Pakistan	2010
		13	JQ038415	Pakistan	2010
		14	JQ038424	Pakistan	2010
		15	JQ038430	Pakistan	2010
		16	JQ038432	Pakistan	2010
		17	JQ038457	Pakistan	2010
		18	JQ957850	Pakistan	2011
		19	JQ957851	Pakistan	2011
		20	JQ957852	Pakistan	2011
		21	AB472159	Mexico`	2008
		22	AB472162	Mexico	2008
		23	AF071981	China	1998
		24	AM075804	Tunisia	2005
		25	AM279717	Tunisia	2006
		26	AY100143	UK	2002
		27	AY257455	Martinique	2003
		28	AY597252	Ireland	2004
		29	DQ313465	Argentina	2005
		30	DQ790304	Lithuania	2006
		31	EF194899	Estonia	2006
		32	EF406193	Brazil	2007
		33	EU123241	Philippines	2007
		34	EU123274	Philippines	2007
		35	EU867440	Sri Lanka	2008
		36	EU867441	Sri Lanka	2008
		37	FJ872329	France	2009
		38	FJ872347	France	2009
		39	FN401143	Portugal	2009
		40	JQ272572	Portugal	2008
		41	GQ379770	Colombia	2009
		42	GQ379771	Colombia	2009
		43	HCU14299	Singapore	1994
		44	HM031196	Taiwan	2010
		45	HM031204	Taiwan	2010
		46	KC118154	Iran	2012
		47	KC351707	Iran	2012
		48	AB523186	Vietnam	2007
		49	JX102979	Vietnam	2008
		50	AB714232	Indonesia	2010
		51	GQ418288	Indonesia	2007
		52	GQ418290	Indonesia	2007
		53	EU255943	Switzerland	2003
		54	EU255955	Switzerland	2002
		55	EU747757	Brazil	2001
		56	EU934906	Uruguay	2002
		57	FJ538018	Greece	1994
		58	FJ538041	Greece	2006
		59	FN668614	Egypt	2007
		60	HM777102	Venezuela	2006
		61	HM777143	Venezuela	2007
		62	KF414631	Venezuela	2006
		63	HQ699762	Morocco	2009
		64	JF424723	Belgium	2007
		65	JF424724	Belgium	2007
		66	JF424726	Germany	2007
		67	JF824331	Canada	2007
		68	JF824337	Canada	2007
		69	JN116559	South Africa	2010
		70	JQ272933	Argentina	2010
		71	JQ272956	Argentina	2007
		72	JX308866	Afghanistan	2007
		73	JX308928	Afghanistan	2007
		74	JX437242	Australia	2009
		75	JX437269	Australia	2009
		76	JX437257	New Zealand	2009
		77	JX437277	New Zealand	2009
		78	KF214738	Malaysia	2012
		79	KF437690	India	2007
		80	KF437692	India	2007
		81	KF667762	Italy	2012
		82	KF667784	Italy	2012
Sequences of NS5B genotype 1b for ML and Bayesian analysis		Sr #	ACCESSION #	COUNTRY	DATE
		1	FJ709538	Chile	2009
		2	FJ709526	Chile	2009
		3	FJ709528	Chile	2009
		4	HM055692	Argentina	2004
		5	KF733917	Argentina	2007
		6	AB189078	Japan	2004
		7	AB488517	Japan	2009
		8	AB295124	Mongolia	2007
		9	AB295150	Mongolia	2007
		10	AB444476	Pakistan	2008
		11	JQ038420	Pakistan	2010
		12	JQ038426	Pakistan	2010
		13	JQ038479	Pakistan	2010
		14	KF667826	Italy	2012
		15	KF667842	Italy	2012
		16	AB472149	Mexico	2008
		17	AB472179	Mexico	2008
		18	AF071976	China	1998
		19	JF721318	China	2011
		20	AF356827	Singapore	2001
		21	HCU14309	Singapore	1994
		22	AF388404	Russia	2001
		23	DQ001201	Russia	2005
		24	KC533666	Russia	2006
		25	HQ641455	Russia	2000
		26	AF515989	France	2002
		27	AF515994	France	2002
		28	FJ872344	France	2009
		29	FJ872350	France	2009
		30	AY257427	Martinique	2003
		31	AY387602	Tunisia	2003
		32	JX457324	Tunisia	2002
		33	AY653950	Iran	2004
		34	KC285266	Iran	2008
		35	DQ790351	Lithuania	2006
		36	DQ790364	Lithuania	2006
		37	EF194925	Estonia	2006
		38	EF195005	Estonia	2006
		39	EF195007	Estonia	2006
		40	FJ217353	New Zealand	2008
		41	JX437222	New Zealand	2009
		42	FN401110	Portugal	2009
		43	JQ272591	Portugal	2008
		44	GQ379779	Colombia	2009
		45	GQ379786	Colombia	2009
		46	GQ490730	Brazil	2009
		47	GQ490876	Brazil	2009
		48	HCU89019	Taiwan	1997
		49	HM746820	Germany	2010
		50	JN377774	Germany	2009
		51	AB327119	Uzbekistan	2006
		52	AB330318	Tajikistan	2006
		53	AB330332	Tajikistan	2006
		54	DQ345624	Madagascar	2008
		55	EF694482	Egypt	2002
		56	FN668613	Egypt	2007
		57	EU256076	Switzerland	2004
		58	EU256083	Switzerland	2005
		59	FJ435532	Azerbaijan	2000
		60	FJ435574	Azerbaijan	2001
		61	FJ538071	Greece	2002
		62	FJ538074	Greece	2004
		63	GQ332564	Cyprus	2008
		64	GQ418329	Indonesia	2007
		65	GU441399	Indonesia	2007
		66	GQ867009	Philippines	2008
		67	GQ867011	Philippines	2008
		68	HM009073	Hong Kong	2007
		69	HM009116	Hong Kong	2007
		70	HM106871	Ireland	1999
		71	HM106893	Ireland	2002
		72	HM777195	Venezuela	2005
		73	HM777220	Venezuela	2006
		74	HQ385873	South Africa	2007
		75	HQ699742	Morocco	2009
		76	HQ699767	Morocco	2009
		77	JF424755	Belgium	2006
		78	JF424756	Belgium	2006
		79	JF424757	Belgium	2007
		80	KF511668	Albania	2012
		81	JF824412	Canada	2007
		82	JF824481	Canada	2007
		83	JX103026	Vietnam	2008
		84	JX103040	Vietnam	2009
		85	JX308895	Afghanistan	2007
		86	JX308901	Afghanistan	2006
		87	JX437250	Australia	2009
		88	JX437256	Australia	2009
		89	KF437703	India	2007
		90	KF437704	India	2007
Sequences of NS5B genotype 3a for ML and Bayesian analysis		Sr #	ACCESSION #	COUNTRY	DATE
		1	AB444430	Pakistan	2008
		2	AB444439	Pakistan	2008
		3	AB444440	Pakistan	2008
		4	AB444441	Pakistan	2008
		5	AB444442	Pakistan	2008
		6	AB444443	Pakistan	2008
		7	AB444444	Pakistan	2008
		8	AB444445	Pakistan	2008
		9	AB444446	Pakistan	2008
		10	AB444447	Pakistan	2008
		11	AB444448	Pakistan	2008
		12	AB444449	Pakistan	2008
		13	AB444450	Pakistan	2008
		14	AB444451	Pakistan	2008
		15	AB444452	Pakistan	2008
		16	AB444453	Pakistan	2008
		17	AB444454	Pakistan	2008
		18	AB444455	Pakistan	2008
		19	AB444456	Pakistan	2008
		20	AB444457	Pakistan	2008
		21	AB444458	Pakistan	2008
		22	AB444459	Pakistan	2008
		23	AB444460	Pakistan	2008
		24	AB444461	Pakistan	2008
		25	AB444462	Pakistan	2008
		26	AB444463	Pakistan	2008
		27	AB444483	Pakistan	2008
		28	AB444484	Pakistan	2008
		29	AB444485	Pakistan	2008
		30	AB444486	Pakistan	2008
		31	AB444487	Pakistan	2008
		32	AB444488	Pakistan	2008
		33	AB444489	Pakistan	2008
		34	AB444490	Pakistan	2008
		35	AB444491	Pakistan	2008
		36	AB444492	Pakistan	2008
		37	AB444493	Pakistan	2008
		38	AB444494	Pakistan	2008
		39	AB444495	Pakistan	2008
		40	AB444496	Pakistan	2008
		41	AB444497	Pakistan	2008
		42	AB444498	Pakistan	2008
		43	AB444499	Pakistan	2008
		44	AB444500	Pakistan	2008
		45	AB444501	Pakistan	2008
		46	AB444502	Pakistan	2008
		47	AB444503	Pakistan	2008
		48	AB444504	Pakistan	2008
		49	AB444505	Pakistan	2008
		50	AB444506	Pakistan	2008
		51	AB444507	Pakistan	2008
		52	AB444508	Pakistan	2008
		53	AB444509	Pakistan	2008
		54	AB444510	Pakistan	2008
		55	AB444511	Pakistan	2008
		56	AB444512	Pakistan	2008
		57	AB444513	Pakistan	2008
		58	AB444514	Pakistan	2008
		59	AB444515	Pakistan	2008
		60	AB444516	Pakistan	2008
		61	AB444517	Pakistan	2008
		62	AB444518	Pakistan	2008
		63	AB444519	Pakistan	2008
		64	AB444520	Pakistan	2008
		65	AB444521	Pakistan	2008
		66	AB444522	Pakistan	2008
		67	AB444523	Pakistan	2008
		68	AB444524	Pakistan	2008
		69	AB444525	Pakistan	2008
		70	AB444526	Pakistan	2008
		71	AB444527	Pakistan	2008
		72	AB444528	Pakistan	2008
		73	AB444529	Pakistan	2008
		74	AB444530	Pakistan	2008
		75	AB444531	Pakistan	2008
		76	AB444532	Pakistan	2008
		77	AB444533	Pakistan	2008
		78	AB444429	Pakistan	2006
		80	AB444431	Pakistan	2006
		81	AB444432	Pakistan	2006
		82	AB444433	Pakistan	2006
		83	AB444434	Pakistan	2006
		84	AB444435	Pakistan	2006
		85	AB444436	Pakistan	2006
		86	AB444437	Pakistan	2006
		87	AB444438	Pakistan	2006
		88	GU294484	Pakistan	2008
		89	HM135520	Pakistan	2010
		90	JN588558	Pakistan	2009
		91	JQ038416	Pakistan	2010
		92	JQ038417	Pakistan	2010
		93	JQ038419	Pakistan	2010
		94	JQ038421	Pakistan	2010
		95	JQ038422	Pakistan	2010
		96	JQ038428	Pakistan	2010
		97	JQ038431	Pakistan	2010
		98	JQ038433	Pakistan	2010
		99	JQ038434	Pakistan	2010
		100	JQ038435	Pakistan	2010
		101	JQ038436	Pakistan	2010
		102	JQ038437	Pakistan	2010
		103	JQ038438	Pakistan	2010
		104	JQ038439	Pakistan	2010
		105	JQ038440	Pakistan	2010
		106	JQ038441	Pakistan	2010
		107	JQ038442	Pakistan	2010
		108	JQ038443	Pakistan	2010
		109	JQ038445	Pakistan	2010
		110	JQ038446	Pakistan	2010
		111	JQ038447	Pakistan	2010
		112	JQ038448	Pakistan	2010
		113	JQ038450	Pakistan	2010
		114	JQ038452	Pakistan	2010
		115	JQ038454	Pakistan	2010
		116	JQ038455	Pakistan	2010
		117	JQ038456	Pakistan	2010
		118	JQ038461	Pakistan	2010
		119	JQ038462	Pakistan	2010
		120	JQ038464	Pakistan	2010
		121	JQ038465	Pakistan	2010
		122	JQ038466	Pakistan	2010
		123	JQ038468	Pakistan	2010
		124	JQ038469	Pakistan	2010
		125	JQ038470	Pakistan	2010
		126	JQ038471	Pakistan	2010
		127	JQ038474	Pakistan	2010
		128	JQ038475	Pakistan	2010
		129	JQ038476	Pakistan	2010
		130	JQ038477	Pakistan	2010
		131	JQ038478	Pakistan	2010
		132	JQ038480	Pakistan	2010
		133	JQ038484	Pakistan	2010
		134	JQ038483	Pakistan	2010
		135	JQ038487	Pakistan	2010
		136	JQ038488	Pakistan	2010
		137	JQ038490	Pakistan	2010
		138	JQ038491	Pakistan	2010
		139	JQ038492	Pakistan	2010
		140	JQ676842	Pakistan	2011
		141	JQ823141	Pakistan	2010
		142	JQ823142	Pakistan	2010
		143	JQ823143	Pakistan	2010
		144	JQ823144	Pakistan	2010
		145	JQ823145	Pakistan	2010
		146	JQ823146	Pakistan	2010
		147	JQ823147	Pakistan	2010
		148	JQ823148	Pakistan	2010
		149	JQ823149	Pakistan	2010
		150	JQ823150	Pakistan	2010
		151	JQ823151	Pakistan	2010
		152	JQ823152	Pakistan	2010
		153	JQ823153	Pakistan	2010
		154	JQ823154	Pakistan	2010
		155	JQ823155	Pakistan	2010
		156	JQ823156	Pakistan	2010
		157	JQ823157	Pakistan	2010
		158	JQ823158	Pakistan	2010
		159	JQ823159	Pakistan	2010
		160	JQ823160	Pakistan	2010
		161	JQ823161	Pakistan	2010
		162	JQ957853	Pakistan	2011
		163	AB472164	Mexico	2008
		164	AF462304	Tunisia	2001
		165	AF516371	UK	2002
		166	AY100039	UK	2002
		167	AY100040	UK	2002
		168	GQ379804	Colombia	2009
		169	GU814263	Italy	2010
		170	HCU14301	Singapore	1994
		171	HM031213	Taiwan	2010
		172	HPCNS5AA	Germany	1993
		173	HPCNS5AE	Sweden	1993
		174	HQ738645	India	2013
		175	JQ717259	India	2010
		176	JF721291	China	2011
		177	GQ285048	China	2005
		178	JQ433638	Iran	2012
		179	KC285304	Iran	2005
		180	AB327112	Uzbekistan	2006
		181	AB523349	Vietnam	2007
		182	FJ236906	Sri Lanka	2006
		183	FJ435535	Azerbaijan	2000
		184	FJ435579	Azerbaijan	2001
		185	GQ332563	Cyprus	2008
		186	GQ418371	Indonesia	2007
		187	HM009290	Hong Kong	2006
		188	HM777340	Venezuela	2006
		189	HQ229518	Thailand	2007
		190	AJ867080	Australia	2004
		191	AY100027	Australia	2002
		192	AJ867159	Argentina	2004
		193	JQ272941	Argentina	2009
		194	AY149722	Thailand	2002
		195	AY257434	Martinique	2003
		196	DQ001211	Russia	2005
		197	GQ387963	Russia	2001
		198	DQ437509	Switzerland	2006
		199	DQ790273	Lithuania	2006
		200	DQ790280	Lithuania	2006
		201	EF195050	Estonia	2006
		202	EF195060	Estonia	2006
		203	EF210520	Brazil	2007
		204	EF210543	Brazil	2007
		205	FJ872287	France	2009
		206	FJ872288	France	2009
		207	FN401159	Portugal	2009
		208	JQ272570	Portugal	2008
		209	JF824383	Canada	2007
		210	JQ318573	Canada	2009
		211	JN207133	Malaysia	2007
		212	JN563631	Greece	2001
		213	JX308834	Afghanistan	2006
		214	JX308880	Afghanistan	2007
		215	KF511657	Albania	2011
		216	KF511672	Albania	2011
Sequences of NS5B genotype 3b for ML and Bayesian analysis		Sr #	ACCESSION #	COUNTRY	DATE
		1	AB444464	Pakistan	2008
		2	AB444465	Pakistan	2008
		3	AB444466	Pakistan	2008
		4	AB444467	Pakistan	2008
		5	AB444468	Pakistan	2008
		6	AB444469	Pakistan	2008
		7	AB444470	Pakistan	2008
		8	AB444471	Pakistan	2008
		9	AB444472	Pakistan	2008
		10	AB444473	Pakistan	2008
		11	HQ661857	Pakistan	2010
		12	HQ661858	Pakistan	2010
		13	JQ038418	Pakistan	2010
		14	JQ038485	Pakistan	2010
		15	JQ038486	Pakistan	2010
		16	JQ957854	Pakistan	2011
		17	EF116085	Canada	2006
		18	JQ318537	Canada	2010
		19	HCU14315	Singapore	1994
		20	F721320	China	2011
		21	JF721322	China	2011
		22	AB523287	Vietnam	2007
		23	JX102906	Vietnam	2008
		24	GQ418372	Indonesia	2007
		25	HM009304	Hong Kong	2006
		26	KF292857	India	2007
		27	KF292861	India	2007
